# Supplementary material for: Deposition of Polymer Particles with Fibrinogen Corona at Abiotic Surfaces under Flow Conditions
Source: Molecules. 2021 Oct 18;26(20):6299. doi: 10.3390/molecules26206299 (PMC8538388; doi:10.3390/molecules26206299)
Supplement: Supplementary file 1 [file molecules-26-06299-s001.zip]

Archive with 1 entries (1 files):
- molecules-1399565-supplementary.pdf
